# Supplementary material for: Correlates of COVID-19 Vaccine Acceptance, Hesitancy and Refusal among Employees of a Safety Net California County Health System with an Early and Aggressive Vaccination Program: Results from a Cross-Sectional Survey
Source: Vaccines (Basel). 2021 Oct 9;9(10):1152. doi: 10.3390/vaccines9101152 (PMC8540702; doi:10.3390/vaccines9101152)
Supplement: Supplementary file 1 [file vaccines-09-01152-s001.zip]

Archive with 1 entries (1 files):
- vaccines-1398084-supplementary.pdf
